# Supplementary material for: Ethical Relativism Mediates the Association Between Openness to Experience and Negative Creativity
Source: Behav Sci (Basel). 2026 Jul 10;16(7):1165. doi: 10.3390/bs16071165 (PMC13406019; doi:10.3390/bs16071165)
Supplement: Supplementary file 1 [file behavsci-16-01165-s001.zip]

Archive with 1 entries (1 files):
- behavsci-4344043-supplementary.pdf
